# Supplementary material for: The Efficacy of Probiotics in Treating Upper Respiratory Tract Infections, Allergic Rhinitis, and Chronic Rhinosinusitis: A Systematic Review and Meta-Analysis
Source: Microorganisms. 2026 Apr 28;14(5):986. doi: 10.3390/microorganisms14050986 (PMC13209766; doi:10.3390/microorganisms14050986)
Supplement: Supplementary file 1 [file microorganisms-14-00986-s001.zip]

Archive with 2 entries (2 files):
- microorganisms-4232316-supplementary.pdf
- PRISMA_2020_checklist_with_sections.pdf
